# Supplementary material for: Development of a Gait Analysis Application for Assessing Upper and Lower Limb Movements to Detect Pathological Gait
Source: Sensors (Basel). 2024 Sep 30;24(19):6329. doi: 10.3390/s24196329 (PMC11479076; doi:10.3390/s24196329)
Supplement: Supplementary file 1 [file sensors-24-06329-s001.zip]

Archive with 1 entries (1 files):
- sensors-3176385-supplementary.mp4
